# Supplementary material for: Use of Traditional Mongolian Medicine in Children with Concussion
Source: Medicines (Basel). 2022 Dec 30;10(1):5. doi: 10.3390/medicines10010005 (PMC9863045; doi:10.3390/medicines10010005)
Supplement: Supplementary file 1 [file medicines-10-00005-s001.zip]

Archive with 1 entries (1 files):
- medicines-2076496-supplementary.pdf
